# Supplementary material for: Micromassage Compression Leggings Associated with Physical Exercise: Pilot Study and Example of Evaluation of the Clinical and Instrumental Effectiveness of Conservative Treatment in Lipedema
Source: Life (Basel). 2024 Jul 8;14(7):854. doi: 10.3390/life14070854 (PMC11278218; doi:10.3390/life14070854)
Supplement: Supplementary file 1 [file life-14-00854-s001.zip]

Archive with 1 entries (1 files):
- life-3043588-supplementary.pdf
